# Supplementary material for: Radiation Pneumonitis Risk Assessment Using Fractal Analyses in NSCLC Patients Treated with Curative-Intent Radiotherapy
Source: Life (Basel). 2025 Oct 13;15(10):1596. doi: 10.3390/life15101596 (PMC12565569; doi:10.3390/life15101596)
Supplement: Supplementary file 1 [file life-15-01596-s001.zip]

Archive with 1 entries (1 files):
- life-3883067-supplementary.pdf
